# Supplementary material for: Clinical Prediction of Type 2 Diabetes Mellitus (T2DM) via Anthropometric and Biochemical Variations in Prakriti
Source: Diseases. 2022 Mar 3;10(1):15. doi: 10.3390/diseases10010015 (PMC8947277; doi:10.3390/diseases10010015)
Supplement: Supplementary file 1 [file diseases-10-00015-s001.zip]

Archive with 1 entries (1 files):
- diseases-1591464-supplementary.pdf
